# Supplementary material for: Spatiotemporal Dynamics and Outbreak Risk of Apolygus lucorum in Semi-Arid Wine Grape Regions: An Analysis Based on Multi-Factor Drivers and Machine Learning Models
Source: Insects. 2026 Jul 11;17(7):719. doi: 10.3390/insects17070719 (PMC13411125; doi:10.3390/insects17070719)
Supplement: Supplementary file 1 [file insects-17-00719-s001.zip]

Archive with 1 entries (1 files):
- insects-4369798-supplementary.pdf
